# Supplementary material for: IRF4 in Skeletal Muscle Regulates Exercise Capacity via PTG/Glycogen Pathway
Source: Adv Sci (Weinh). 2020 Aug 1;7(19):2001502. doi: 10.1002/advs.202001502 (PMC7539189; doi:10.1002/advs.202001502)
Supplement: Supplementary file 2 — Supplemental Table 1 [file ADVS-7-2001502-s002.xlsx]

## Sheet: Sheet1
Supplementary Table 1. RNA-seq on soleus muscle from MI4KO and Flox mice
Gene_ID	Fold change	P Value	FDR
1110017D15Rik	8.82911	0.035866	1
1190005I06Rik	-1.66985	0.020791	1
1500012K07Rik	2.52976	0.01701	1
1700001O22Rik	8.65486	0.037186	1
1700003M07Rik	4.84428	0.040689	1
1700007K13Rik	5.61223	0.049504	1
1700010I14Rik	8.92418	0.035187	1
1700025B11Rik	-9.32014	0.030016	1
1700047E10Rik	8.75068	0.036454	1
2010001E11Rik	3.1572	0.020202	1
2310001H17Rik	1.72225	0.011705	1
2610034M16Rik	10.8548	0.015805	1
2610035D17Rik	-1.70322	0.000148	0.13164
2810007J24Rik	-19.7135	0.016141	1
2810433D01Rik	-7.16331	0.007562	1
4732456N10Rik	8.78058	0.036227	1
4833411C07Rik	3.02416	0.018804	1
4930520O04Rik	-7.21384	0.005376	1
4931406H21Rik	8.73234	0.036591	1
4931428L18Rik	8.62543	0.037416	1
9330158H04Rik	-3.68498	0.026051	1
A330021E22Rik	-3.70458	0.049883	1
A3galt2	8.77336	0.036292	1
A730020E08Rik	12.7929	0.00781	1
A730098P11Rik	-7.15431	0.040337	1
A930006K02Rik	6.16483	0.03811	1
A930007I19Rik	8.00708	0.003497	0.924445
Abcc6	-8.81438	0.033324	1
Acaa1b	-15.9284	0.005577	1
Acat3	-22.4243	0.004522	1
Ackr2	-1.71761	0.034169	1
Adam23	-1.85753	0.046417	1
Adam5	8.93148	0.035124	1
Ahsg	-76.4866	0.000412	0.241578
AI414108	-2.39268	0.030513	1
Akr1c6	-36.3302	0.004002	0.965667
Alb	-105.942	3.91e-05	0.072347
Aldob	-28.2666	0.002523	0.758528
Ambp	-141.212	0.000118	0.122146
Amdhd1	-10.4657	0.047683	1
Amh	8.73234	0.036591	1
Amica1	5.62747	0.008245	1
Amigo3	-1.67173	0.000225	0.162419
Angptl3	-4.76442	0.046991	1
Ankle1	-6.5442	0.011111	1
Anxa9	-5.32094	0.030695	1
Aox3	-22.6574	0.004055	0.965667
Apcs	-12.3183	0.036845	1
Apoa1	-119.607	0.000207	0.162052
Apoa2	-37.7697	2.62e-05	0.072347
Apoa4	-78.6981	0.000461	0.250807
Apoa5	-56.9742	0.000529	0.270991
Apob	-185.701	2.57e-05	0.072347
Apoc1	-6.60651	0.007438	1
Apoc3	-16.0237	0.012176	1
Apoc4	-34.8042	0.002264	0.714552
Apof	-4.53442	0.032242	1
Apoh	-2.8269	0.011977	1
Aqp9	-11.5923	0.031448	1
Arhgap26	1.69043	0.003269	0.903746
Armcx6	-1.66968	0.021203	1
Arrdc2	2.40293	0.032009	1
Asgr1	-27.0971	0.008472	1
Asgr2	-9.03227	0.031845	1
Aspdh	-12.8092	0.016627	1
Atp2b2	-1.93237	0.012466	1
Aurkb	-5.95959	0.038332	1
Azgp1	-15.3139	0.015574	1
B020014A21Rik	-2.55026	0.020378	1
Bai3	-4.33874	0.021482	1
BB123696	2.48547	0.013891	1
Bbox1	-9.06939	0.031605	1
BC002163	-13.4746	0.033077	1
BC051142	-9.20329	0.030745	1
Bcl6b	-1.60731	0.047477	1
Bend6	4.93355	0.019798	1
Bhlha15	-11.2034	0.026464	1
Bhmt2	-8.81438	0.033324	1
Bpifa2	-11.4276	0.022349	1
Bspry	-23.0164	0.001543	0.579997
C030034L19Rik	7.32967	0.01739	1
C2	-1.55226	0.041725	1
C2cd4c	4.2385	0.021743	1
C4bp	-15.314	0.01556	1
C730002L08Rik	8.73234	0.036591	1
C8a	-38.5449	0.001663	0.599589
Cacnb4	2.68222	0.011644	1
Calb1	2.82518	0.026349	1
Catsperg1	-11.2396	0.01005	1
Cbln2	-12.9084	0.011189	1
Ccdc148	12.7504	0.008866	1
Ccl21a	6.23804	0.048818	1
Ccl5	-7.16281	0.021545	1
Cd164l2	8.83345	0.03584	1
Cdc14a	1.55802	0.003562	0.927483
Cdkn1a	1.53197	0.049052	1
Cdr2l	-1.56672	0.020579	1
Cemip	-4.34162	0.045027	1
Ces1b	-12.6093	0.020995	1
Ces1c	-80.536	0.000441	0.246615
Ces2d-ps	-12.3184	0.036834	1
Ces2g	-1.76171	0.038174	1
Ces3a	-73.1773	0.000566	0.283462
Ces3b	-12.3179	0.036917	1
Cideb	-8.81438	0.033324	1
Cish	2.42606	0.048616	1
Clcnkb	2.25997	0.049338	1
Cldn23	2.4693	0.029473	1
Cml2	-75.3858	0.00023	0.162419
Cngb1	-2.22336	0.029749	1
Cntfr	1.84649	0.025833	1
Cntnap2	-8.92259	0.032579	1
Col9a3	12.6842	0.007533	1
Cplx1	14.7605	0.007669	1
Cpn2	-18.206	0.010376	1
Cpne9	4.02261	0.025059	1
Cps1	-28.9435	0.007267	1
Creb3l3	-8.81438	0.033324	1
Creb3l4	18.5064	0.00167	0.599589
Cth	1.60306	0.027243	1
Ctnnd2	8.77336	0.036292	1
Cyp1a2	-16.0168	0.023783	1
Cyp2a12	-16.0169	0.023773	1
Cyp2c29	-34.4841	0.00461	1
Cyp2c37	-16.0169	0.023771	1
Cyp2c50	-19.713	0.01618	1
Cyp2c67	-21.5583	0.013721	1
Cyp2c70	-16.0171	0.023752	1
Cyp2d10	-25.249	0.01002	1
Cyp2d26	-11.3379	0.019706	1
Cyp2d40	-10.4658	0.04767	1
Cyp2d9	-28.9436	0.007258	1
Cyp2e1	-3.42633	0.000347	0.214209
Cyp2j5	-9.36024	0.031674	1
Cyp3a11	-21.5583	0.013714	1
Cyp3a25	-14.1681	0.029334	1
Cyp4a10	-23.4042	0.011656	1
Cyp4a12a	-36.3303	0.003998	0.965667
Cyp4a14	-27.0972	0.008464	1
Dgat2l6	10.7591	0.018641	1
Dio3os	4.86283	0.017651	1
Dlk2	15.1872	0.007896	1
Dmgdh	-8.81438	0.033324	1
Dnajc22	-10.4659	0.047636	1
Dnmt3l	8.62543	0.037416	1
Dpys	-16.0172	0.023737	1
E2f5	-1.59866	0.042645	1
Ear2	14.6504	0.007672	1
Egr2	-1.86591	0.032616	1
Erdr1	-2.42874	0.000264	0.176257
Evi2a-evi2b	26.6629	0.000649	0.305999
F12	-12.318	0.036897	1
F13b	-10.4661	0.0476	1
Fabp1	-34.3869	0.002349	0.715313
Fam129a	1.54549	0.001083	0.473745
Fam151a	-10.9304	0.022335	1
Fam159b	-5.89249	0.019863	1
Fam166a	8.90102	0.035347	1
Fam184b	-1.87448	0.010427	1
Fam196b	3.03354	0.019377	1
Fam221a	6.30611	0.027586	1
Fam222a	2.9191	0.018372	1
Fam228b	1.71799	0.033356	1
Fbp1	-32.9568	0.002641	0.784274
Fbxl13	-5.18079	0.036253	1
Fcrls	-2.31705	0.022233	1
Fga	-108.53	0.000259	0.176257
Fgb	-295.603	3.49e-05	0.072347
Fgd2	-2.61059	0.04343	1
Fgf22	9.00436	0.034611	1
Fgg	-282.738	3.66e-05	0.072347
Fgl1	-69.4972	0.000648	0.305999
Fkbp5	2.09098	0.02411	1
Fmod	-1.69332	0.011838	1
Foxo1	1.59623	0.03597	1
Fsd1	6.12501	0.036663	1
G6pc	-10.4663	0.047553	1
Gabrd	2.33789	0.044834	1
Gabrq	3.43391	0.039526	1
Gal3st3	2.68366	0.004052	0.965667
Galnt9	8.81058	0.036001	1
Gbp10	2.00242	0.046128	1
Gc	-80.1321	0.000111	0.122146
Gdf1	2.07799	0.047889	1
Gdf10	-2.07528	0.001835	0.639607
Gdf11	1.94036	0.049351	1
Gdf9	-3.33866	0.004583	1
Gen1	1.76901	0.030351	1
Gfra3	-2.3906	0.045593	1
Glyat	-20.0617	0.008579	1
Gm10390	2.18305	0.042847	1
Gm10416	-3.36579	0.044224	1
Gm10451	-4.2063	0.031126	1
Gm11110	-9.16222	0.031003	1
Gm11757	95.1665	1.92e-07	0.004626
Gm11758	-3.91805	0.032318	1
Gm11992	10.7125	0.015346	1
Gm12191	-155.44	0.000119	0.122146
Gm12505	2.58179	0.011862	1
Gm128	-2.65791	0.018797	1
Gm13242	8.74348	0.036519	1
Gm13807	-11.1502	0.013206	1
Gm14405	8.15401	0.004666	1
Gm14430	1.62932	0.008269	1
Gm15055	-2.79011	0.049285	1
Gm15772	1442.42	2.2e-06	0.017621
Gm16157	8.76216	0.036363	1
Gm1987	-2.01717	0.001014	0.460429
Gm2083	-1507.09	8.94e-07	0.010748
Gm3383	-6.25163	0.003491	0.924445
Gm3696	13.936	0.032624	1
Gm3776	-9.25606	0.030407	1
Gm4814	2.6048	0.022367	1
Gm5084	-8.81438	0.033324	1
Gm5141	-3.1701	0.011598	1
Gm5464	14.5208	0.015096	1
Gm5531	-3.36874	0.048283	1
Gm5627	8.81058	0.036001	1
Gm5797	-11.4945	0.026316	1
Gm6377	9.05428	0.034259	1
Gm7120	-1.6646	0.008716	1
Gm7337	16.1002	0.015021	1
Gm906	-6.08079	0.017792	1
Gpr176	2.38433	0.030073	1
Gpr3	8.6844	0.036956	1
Gria3	-2.97801	0.041561	1
Gsg1	-11.1352	0.022584	1
Gsta3	-3.09545	0.030455	1
Guca2a	9.00436	0.034611	1
Gulo	-6.9544	0.021315	1
H2-L	-66.0194	9.88e-05	0.118845
H2-Q10	-2.48875	0.033794	1
Hamp	-16.954	0.012069	1
Hc	-11.3403	0.019711	1
Hipk4	-1.68151	0.039756	1
Hist1h2ae	-10.4664	0.047537	1
Hist1h2ai	-20.1387	0.017259	1
Hist1h2bm	9.20302	0.033251	1
Hist1h3e	2.60766	0.018812	1
Hist1h4f	19.5494	0.008985	1
Hist2h3c1	18.9795	4.27e-05	0.073345
Hmgcs2	-1.77302	0.011303	1
Hnf4a	-41.8647	0.002718	0.78766
Hpd	-56.6096	0.001151	0.494335
Hpgds	2.96076	0.048078	1
Hpse	-2.21172	0.029933	1
Hpx	-41.3694	0.00105	0.467682
Hrg	-27.0973	0.008458	1
Icam1	2.47084	0.014082	1
Ifit1	-1.68553	0.0223	1
Igsf5	-8.81438	0.033324	1
Il6	8.92418	0.035187	1
Impg2	4.87713	0.005641	1
Inhbe	-8.94411	0.032436	1
Insl6	-8.81438	0.033324	1
Ipw	10.7591	0.01865	1
Irf4	-1.81581	0.047901	1
Isl2	-13.0612	0.015256	1
Itgb2	1.93664	0.013357	1
Itih1	-21.5585	0.013703	1
Itih3	-9.81087	0.008043	1
Itih4	-80.1475	2.43e-05	0.072347
Kcnip1	-9.05409	0.031704	1
Kctd16	16.6202	0.001895	0.642039
Kif1a	-1.5135	0.047659	1
Klhl32	12.8387	0.010567	1
Klk1b21	-9.34616	0.029859	1
Klk1b26	3.86552	0.022047	1
Kng1	-71.3375	0.000604	0.296478
Krt18	-3.19915	0.025901	1
Krt76	-11.2396	0.010054	1
Krt78	8.93148	0.035124	1
Krt79	-3.97282	0.041131	1
Lect2	-8.81438	0.033324	1
LOC101056149	8.67301	0.037048	1
Lor	-4.7555	0.01804	1
Lpar2	-3.55212	0.021461	1
Lpxn	2.67516	0.048994	1
Lrit3	8.97362	0.034831	1
Lrp1b	-4.35615	0.027653	1
Lrrc23	-4.37914	0.026302	1
Lrrc4c	-2.66188	0.040761	1
Lrrn3	-3.60163	0.016019	1
Lss	-1.50513	0.029595	1
Ly6i	-9.05409	0.031704	1
Mas1	4.80999	0.01538	1
Mat1a	-41.289	0.001295	0.521126
Mbl2	-30.7887	0.006298	1
Mc1r	-9.05409	0.031704	1
Mettl21e	2.89245	0.007811	1
Mir8102	9.07793	0.034101	1
Mlph	1.89827	0.003895	0.965667
Mov10	-1.76607	0.024332	1
Mroh6	-9.16222	0.031003	1
Ms4a15	-9.05409	0.031704	1
Mt1	2.84141	0.003685	0.942977
Mt2	5.16676	0.00189	0.642039
Muc19	4.12805	0.040213	1
Mug1	-52.9247	0.0014	0.552168
Mug-ps1	-14.1682	0.029327	1
Mup1	-295.603	3.49e-05	0.072347
Mup11	-172.46	7.92e-05	0.105847
Mup14	-166.946	8.41e-05	0.106497
Mup15	-135.696	0.000129	0.123899
Mup16	-40.0197	0.003089	0.874178
Mup17	-194.515	6.46e-05	0.097148
Mup19	-220.935	0.000122	0.122146
Mup2	-64.48	0.000216	0.162419
Mup20	-130.185	0.000136	0.125702
Mup3	-72.6736	0.000431	0.246615
Mup7	-108.123	0.000209	0.162052
Mup9	-38.178	0.003435	0.924445
Myo1a	10.8102	0.012118	1
Nags	-10.4666	0.0475	1
Ncapg	4.83957	0.046529	1
Ndp	10.4817	0.031731	1
Nipal1	10.7273	0.015388	1
Nkd1	-1.56777	0.038027	1
Nnmt	-1.64606	0.034363	1
Npm3-ps1	11.6016	0.046261	1
Nr4a2	2.88006	0.016625	1
Nrxn3	-4.3899	0.035024	1
Nts	-9.03227	0.031845	1
Nxf2	-9.27849	0.03027	1
Oas1g	19.2609	0.008036	1
Odf3l2	6.29182	0.023622	1
Olig3	10.7273	0.015379	1
Omd	2.09071	0.044996	1
Ooep	10.7591	0.018644	1
Optc	8.70262	0.036819	1
Otc	-8.81438	0.033324	1
Pah	-16.0173	0.023725	1
Pcdh9	3.3126	0.030184	1
Pcdhac2	8.75068	0.036454	1
Pcdhga5	-1.72104	0.01417	1
Pcnxl2	1.55649	0.030676	1
Pde1c	-1.78133	0.04355	1
Pglyrp2	-14.1682	0.029315	1
Pigr	-14.1684	0.029289	1
Pira2	14.6562	0.014918	1
Pklr	-16.0174	0.023704	1
Plg	-76.857	0.000497	0.259831
Poln	2.10954	0.003146	0.879921
Ppapdc2	-1.53793	0.010406	1
Ppp1r2-ps3	-19.1207	0.006298	1
Ppp1r3c	1.92769	0.005663	1
Prn	-14.1685	0.029276	1
Proc	-21.5585	0.013697	1
Prss53	-1.81024	0.038195	1
Ptgds	12.8207	0.006529	1
Ptprn2	8.97362	0.034831	1
Ptx3	-1.59116	0.041366	1
Pzp	-71.0723	0.000191	0.158241
Rab30	1.84877	0.003901	0.965667
Rad54b	3.61631	0.028445	1
Raet1a	-9.20329	0.030745	1
Raver1-fdx1l	32.8848	0.006582	1
Rbp4	-1.97396	0.016004	1
Rdh7	-28.9437	0.007255	1
Retnla	-2.28132	0.020008	1
Rex2	-13.5327	0.015101	1
Rgn	-5.21735	0.033494	1
Rhbdl2	12.5407	0.010312	1
Rhebl1	-1.83956	0.047947	1
Rhox3c	6.14921	0.025976	1
Rhox3g	-10.4665	0.047512	1
Rspo4	-9.31675	0.030037	1
Rundc3b	-4.74272	0.016326	1
S100a8	4.04305	0.028547	1
S100a9	6.21319	0.028787	1
Saa1	-70.2229	0.000185	0.158241
Saa2	-336.04	2.97e-05	0.072347
Saa4	-3.36274	0.048213	1
Samd15	8.90102	0.035347	1
Sec14l2	-2.03386	0.043203	1
Selp	4.26433	0.009123	1
Serpina10	-30.7889	0.006292	1
Serpina1a	-13.8795	0.00152	0.579997
Serpina1b	-33.0644	0.001644	0.599589
Serpina1c	-269.872	3.9e-05	0.072347
Serpina1d	-74.2415	6.87e-05	0.097148
Serpina1e	-37.6557	0.000401	0.241035
Serpina3k	-347.436	9.96e-06	0.05988
Serpina7	-12.3181	0.036883	1
Serpinc1	-29.0136	0.000855	0.395469
Serpinf2	-12.4013	0.026353	1
Sgpp2	2.87227	0.047074	1
Slc17a2	-14.5007	0.01634	1
Slc22a1	-8.62734	0.014957	1
Slc23a1	-2.02472	0.049106	1
Slc26a7	6.44155	0.036071	1
Slc27a2	-49.2411	0.001696	0.600048
Slc27a5	-15.2143	0.00475	1
Slc39a14	1.78321	0.01293	1
Slc6a11	-8.92259	0.032579	1
Slc7a7	-1.83256	0.030134	1
Slc7a8	1.98832	0.032508	1
Slco1b2	-32.6376	0.005339	1
Socs3	1.53128	0.030751	1
Spag11b	-9.32354	0.029996	1
Spag17	8.80335	0.036065	1
Spink11	-4.31551	0.00695	1
Sptbn4	-9.2976	0.030153	1
Srrm4	1.80672	0.045462	1
Stc2	-1.69505	0.033015	1
Stk36	4.01993	0.018796	1
Stra6	-1.92804	0.02018	1
Syn2	1.62627	0.039208	1
Syt12	2.47204	0.002164	0.694048
Tat	-87.8954	0.000346	0.214209
Tcte2	20.5502	0.0013	0.521126
Tctex1d4	-9.33594	0.02992	1
Tdo2	-29.5127	0.002696	0.78766
Tex9	-1.98848	0.006396	1
Tjp3	-13.1825	0.008404	1
Tlr1	8.98095	0.034769	1
Tlr12	-8.94411	0.032436	1
Tlr13	2.90009	0.03507	1
Tmem158	-1.50566	0.030453	1
Tmem194	-1.52594	0.023385	1
Tmem63c	-4.40043	0.046545	1
Tmem8	1.78542	0.016128	1
Tmprss6	-27.4148	0.004254	0.993443
Tnfrsf8	-9.06939	0.031605	1
Trf	-1.79604	0.02993	1
Trim30b	10.7898	0.012091	1
Ttc30a2	-13.686	0.032943	1
Ttc39d	-8.94087	0.032458	1
Ttr	-233.113	4.78e-05	0.076676
Ugt1a1	-23.4043	0.011647	1
Ugt2b34	-17.8671	0.019299	1
Ugt2b5	-38.1781	0.003432	0.924445
Ugt3a2	-8.81438	0.033324	1
Uox	-20.2677	0.007617	1
Usp44	-5.89975	0.043129	1
Vnn1	-3.17573	0.044479	1
Wdr54	-2.45952	0.036047	1
Wisp1	-2.97774	0.026744	1
Xlr4b	13.9359	0.032631	1
Zap70	-2.82583	0.025865	1
Zfand4	-2.4587	0.018098	1
Zfp300	-1.53936	0.033823	1
Zfp534	-8.94087	0.032458	1
Zfp595	-1.926	0.026513	1
Zfp804a	-9.20664	0.030724	1
Zfp91Cntf	-98.968	0.000338	0.214209
Zswim5	-1.60916	0.038739	1
