# Supplementary material for: IRF4 in Skeletal Muscle Regulates Exercise Capacity via PTG/Glycogen Pathway
Source: Adv Sci (Weinh). 2020 Aug 1;7(19):2001502. doi: 10.1002/advs.202001502 (PMC7539189; doi:10.1002/advs.202001502)
Supplement: Supplementary file 3 — Supplemental Table 2 [file ADVS-7-2001502-s003.xlsx]

## Sheet: Sheet1
Supplementary Table 2. RNA-seq on gastrocnemius muscle from MI4KO and MI4OE mice
Gene_symbol	Fold Change	P Value	FDR
Irf4	2387.32	7.19e-63	8.64e-59
Tnni1	112.411	8.74e-05	0.020024
Gt(ROSA)26Sor	112.327	2.7e-78	6.49e-74
Tnnt1	90.7852	8.27e-05	0.019641
Myh7	78.7663	0.000392315	0.056678
Tnnc1	75.8069	7.2e-05	0.018242
Myl2	71.9851	0.000548122	0.0725
Myl3	34.3571	0.0020889	0.159006
Ankrd2	13.0434	0.000828989	0.097271
Retnla	12.8902	3.67e-06	0.002004
Tpm3	12.7136	3.47e-05	0.010551
BC048679	11.7671	0.00176929	0.145251
Ccl21b	11.5708	0.000156918	0.030196
Myoz2	10.5254	0.00252962	0.17586
Igfn1	9.67929	5.82e-05	0.015905
Bdh1	8.64409	0.00125696	0.121915
Myh2	8.1514	0.0355935	0.675736
Ldhb	7.26187	0.00351014	0.215889
Fxyd6	6.70514	0.000224362	0.037833
Atp2a2	5.6243	0.000201731	0.036014
Casq2	5.38273	0.000538265	0.072247
Slc25a34	5.35555	0.000940007	0.103976
Csrp3	5.29216	0.0233086	0.552925
Gm3893	5.14029	0.00296008	0.191403
Rps27	4.77372	0.0104018	0.377272
Esrrb	4.54529	0.00515493	0.261596
Myh8	4.46582	0.00177772	0.145447
Fabp3	4.41555	0.00351827	0.215889
Chrnd	4.28734	4.39e-07	0.000377
Klhl34	4.23369	0.00490114	0.254626
Mb	4.17584	0.013565	0.423568
Idh2	4.16665	0.00259214	0.177722
Rab15	4.0767	0.0106164	0.377272
Pcp4l1	4.02486	0.00048217	0.065898
Spp1	3.9716	0.00503846	0.259263
Myom3	3.93829	0.0429385	0.716257
Arpp21	3.83915	0.0162032	0.459357
Smtnl1	3.80437	0.0153985	0.455592
Lmod2	3.77979	0.0113119	0.389682
Myh1	3.74954	0.00885001	0.346607
Impa2	3.7129	0.00130669	0.124726
Fam179a	3.68803	0.00638489	0.292538
Prg4	3.62899	0.0176579	0.480477
Rassf9	3.58129	0.00105353	0.10996
Zfp827	3.57587	0.00903115	0.349815
Sox7	3.56268	4.69e-06	0.002291
Homer2	3.53652	0.00106056	0.10996
Has3	3.48342	0.0112374	0.389486
Actn2	3.45024	0.00797659	0.325202
Aplnr	3.4435	0.00132074	0.125075
Kank4	3.42637	0.0016404	0.141427
Atp1b1	3.38263	0.0113849	0.390164
Zfp91Cntf	3.36918	0.00131886	0.125075
Gm15645	3.35102	5.37e-06	0.002534
Il33	3.34666	0.00127343	0.122705
Grb14	3.33885	0.00369541	0.222224
Lrrn1	3.29642	0.00212993	0.15911
Hic1	3.28795	2.99e-07	0.000277
Pdlim1	3.28341	0.00421263	0.237308
Pcdhgb7	3.24613	0.0198118	0.50661
Dkk2	3.18998	0.0017549	0.145251
Fndc5	3.18682	0.00781985	0.321536
Col20a1	3.15809	0.000204564	0.036126
6330403A02Rik	3.04389	0.00368574	0.222198
Dusp18	3.02572	0.00513815	0.261296
F2r	3.02199	0.00105313	0.10996
Fhl1	3.0085	0.0440055	0.722532
4632415L05Rik	2.98694	5.06e-08	7.07e-05
C1qtnf2	2.97713	0.00227342	0.165507
Sox18	2.9623	7.56e-05	0.018555
Barx2	2.95274	0.0315861	0.646045
Olfr558	2.93983	0.00654947	0.294469
Car8	2.92643	0.000913506	0.102202
Car4	2.90906	0.00744106	0.313463
Col4a5	2.8901	0.00223422	0.164764
Kazn	2.86725	0.000804283	0.094834
S1pr4	2.85548	0.000559404	0.073529
Pcdh12	2.8547	0.000158993	0.030352
Vgll2	2.8472	0.00633464	0.292095
Hspb7	2.83951	0.0210074	0.520641
Colgalt2	2.82381	0.00127554	0.122705
Comp	2.81796	0.0288757	0.619605
Ak4	2.80029	0.00305642	0.195453
Tcf15	2.79338	3.8e-06	0.002032
Pou3f1	2.78458	0.00257175	0.177722
Nrip2	2.77635	0.00169707	0.144451
Reck	2.75644	0.00607207	0.285475
Nceh1	2.74819	0.00836708	0.334878
Agap2	2.73477	0.00217224	0.161627
Mgl2	2.73307	0.0142282	0.433771
Plin5	2.72564	0.0127047	0.409341
Sh3tc2	2.71236	0.00568962	0.275369
Prkg1	2.70733	0.0115784	0.39099
Trp53i11	2.70671	0.000548557	0.0725
Kif1a	2.69861	0.0329423	0.662088
Sox10	2.68954	0.0219796	0.532961
Flt3l	2.68897	0.0131311	0.417106
Pik3r6	2.68006	0.00471946	0.2506
Fn1	2.66802	6.15e-07	0.000462
Sertad4	2.64799	0.016671	0.465741
Prx	2.64447	0.0204032	0.510697
Tspan2	2.63841	0.000942329	0.103976
Foxd3	2.63024	0.00808115	0.327939
Vangl1	2.6087	0.00775944	0.320697
L1cam	2.60563	0.00719732	0.308643
Mpz	2.60194	0.0339173	0.67031
Jam3	2.58492	0.00115452	0.116196
Col8a1	2.57773	0.0106758	0.377272
Fgf1	2.57449	0.00576416	0.277302
Dusp26	2.5736	0.00265178	0.180186
Gpc3	2.56912	0.00394131	0.2284
Fbln1	2.5602	0.0141795	0.433771
Plac9a	2.55059	0.000133099	0.027568
Gper1	2.54883	0.00541878	0.269853
Acot2	2.54214	0.00282405	0.18662
Myct1	2.53255	0.00158166	0.137845
Rhou	2.53205	2.88e-05	0.009244
Tmem200b	2.53107	0.0107563	0.377272
Plac9b	2.52957	0.000285456	0.045473
Spata13	2.52641	0.0022775	0.165507
Elf4	2.50403	0.00396904	0.2284
Uchl1	2.50274	0.00644981	0.293934
Thbs3	2.48944	0.00509828	0.260369
Stmn2	2.48843	0.0112568	0.3896
Fmod	2.48592	0.00306335	0.195453
Heyl	2.48492	0.00259335	0.177722
Drp2	2.46265	0.0175352	0.480086
Nynrin	2.45736	0.00396492	0.2284
Metrnl	2.45518	0.0169042	0.470074
Reln	2.45047	0.0355833	0.675736
Cacna1h	2.43258	0.0102169	0.376351
Fkbp10	2.42598	0.000446739	0.062115
Ssc5d	2.42364	0.000411317	0.058199
Mrgprf	2.41813	0.0122955	0.400212
Myh11	2.41549	8.49e-06	0.003645
Osbpl3	2.41316	0.00844225	0.335653
3110057O12Rik	2.41239	0.0313581	0.645242
Mrvi1	2.41157	0.000587323	0.074355
D330041H03Rik	2.40405	0.0456227	0.73666
Slc16a2	2.40047	0.00323996	0.202426
Akr1c14	2.39949	0.0104659	0.377272
Abca6	2.39454	0.0137331	0.425022
Dpysl2	2.39136	0.000216499	0.037198
Ltbp4	2.39022	0.000317834	0.049058
Glis2	2.38976	0.00204421	0.157601
Lmcd1	2.38898	0.019498	0.504306
Islr	2.38649	0.000365007	0.053864
Adcy7	2.38091	0.0139673	0.430177
Sigirr	2.37894	0.0314569	0.64531
Alpl	2.37853	0.00611766	0.28685
Kctd1	2.37141	0.0246342	0.568666
Rem1	2.36891	0.0115437	0.39099
Trpc3	2.36134	0.0109155	0.382173
Khdrbs3	2.36046	0.0247543	0.569798
Hopx	2.3504	0.013603	0.423568
Fzd6	2.34889	0.00232362	0.166843
Cnn1	2.34861	0.0155098	0.456535
Vit	2.34477	0.0118681	0.396469
Ppp1r14a	2.34086	0.016754	0.466976
Ckmt2	2.33679	0.0244251	0.565469
Akna	2.31944	0.0109565	0.382507
Dchs1	2.31494	0.0038748	0.227328
Kif26a	2.31197	0.0013794	0.128109
Acaa2	2.31039	0.0157603	0.456535
Ddit3	2.30605	0.0203507	0.509911
Tmem132a	2.30558	0.00226626	0.165507
Ddah1	2.30088	0.0135451	0.423568
Kdr	2.2883	0.00304249	0.195453
Fam212a	2.28532	0.0337996	0.668598
Dact1	2.27845	0.00721347	0.308643
B3gnt9	2.27262	0.0233478	0.553308
Vtn	2.26789	0.000327872	0.050233
Lrrc27	2.26755	0.0128891	0.413931
Pcdhgb4	2.26552	0.0366384	0.681593
Bmp6	2.26181	0.001361	0.127094
Cryab	2.25209	0.0486388	0.755299
Epha4	2.2519	0.0127292	0.409341
Bnc2	2.25113	0.0219646	0.532961
Fmnl3	2.2499	0.000431569	0.060354
Snai2	2.24978	0.0380686	0.692121
Sfrp1	2.24844	0.0477999	0.752363
Fam84b	2.24785	0.00629843	0.291912
Slc9a3r2	2.24783	0.000372063	0.054571
Tmem9	2.24733	0.0151712	0.451642
Ddah2	2.24459	0.00151628	0.135585
Stmn1	2.24413	0.0180477	0.483969
H19	2.24351	0.0158242	0.456535
Abca8a	2.24243	0.0001	0.022065
Emilin1	2.24206	0.00103394	0.10996
Map6	2.23464	0.00505448	0.259263
Mgp	2.23243	0.00309557	0.19681
Cspg4	2.22824	0.00116912	0.116439
Plxdc1	2.22331	0.00688831	0.30458
Ndufa4l2	2.22305	0.00436419	0.242439
Zbtb42	2.22198	0.0167151	0.466434
Rn45s	2.21696	0.0330905	0.663852
Rassf2	2.21427	0.00891647	0.347612
Pdlim4	2.21272	0.00518982	0.26226
Il2rg	2.21181	0.045872	0.737078
Cacna1a	2.21127	0.014937	0.446328
Ech1	2.20703	0.0339418	0.67031
Nov	2.20039	0.00756923	0.315378
Atp2a3	2.19896	0.00109122	0.111566
Tubb2b	2.19789	0.0189055	0.4946
Amigo3	2.19566	0.0422819	0.716257
Gm20605	2.1915	0.0423799	0.716257
S1pr3	2.18973	0.00225354	0.165264
Plcg2	2.18824	0.0442867	0.724458
Kcp	2.18504	0.0355963	0.675736
P2ry1	2.18305	0.0188695	0.4946
Atf5	2.17752	0.00550444	0.270764
Myh10	2.17454	0.033662	0.668396
Sorcs2	2.17185	0.0237767	0.557976
Evc2	2.15934	0.0157419	0.456535
Nid2	2.1579	0.0018536	0.15063
Adamtsl5	2.15557	0.0033931	0.211445
Acta2	2.15271	0.000540637	0.072247
Cd200	2.14999	0.000861052	0.100329
Tm6sf1	2.14919	0.0428857	0.716257
Tmem204	2.14883	0.00595832	0.283244
Zfp366	2.14077	0.0453278	0.735208
Arhgef15	2.13928	0.00148712	0.133475
Ccl21a	2.13924	0.0162199	0.459357
Pkn3	2.13762	0.0157297	0.456535
Flt4	2.13487	0.00189374	0.150835
Bcl6b	2.13057	0.0286593	0.61606
Frzb	2.13055	0.0356493	0.675736
Afap1l2	2.12961	0.0386877	0.696551
Ocel1	2.12114	0.00355151	0.217374
Fam171a2	2.11798	0.0173317	0.477544
Mxra7	2.11705	0.00511569	0.260705
1190002N15Rik	2.11178	0.0189807	0.495187
Kcnj8	2.10616	0.00109461	0.111566
Slc28a2	2.10303	0.00652246	0.293934
Ctsh	2.10274	0.00934774	0.359186
Setd5	2.10244	0.000112991	0.024267
Rgs4	2.10225	0.0035986	0.218588
Tmem88	2.09927	0.00703416	0.307822
Nbea	2.0964	0.0434743	0.721354
Tgfb1i1	2.09563	0.00410262	0.232785
Eln	2.09064	0.000184467	0.034132
Efna1	2.08838	0.000949135	0.104249
Epb4.1l4a	2.08657	0.0107063	0.377272
Nova2	2.0829	0.00484244	0.253218
Fbln2	2.08088	0.000138104	0.028152
Aldh1a2	2.08067	0.0295067	0.625334
Adh1	2.08051	7.44e-05	0.018505
Gsdmd	2.07666	0.0177078	0.480485
Stard13	2.07559	0.00605905	0.285475
Rftn2	2.07396	0.0404273	0.705224
Map3k12	2.07082	0.0271835	0.599882
Pdgfrb	2.06929	0.000162786	0.030832
Car2	2.06236	0.0048699	0.253763
Itga11	2.0608	0.0157348	0.456535
Lgi4	2.06071	0.00951424	0.360971
Lamb1	2.05926	8.09e-05	0.019641
Cd248	2.05183	0.010233	0.376368
Card10	2.04994	0.000467489	0.064257
Ephx1	2.0493	0.00386053	0.227044
Unc5b	2.04543	0.0187362	0.4946
Col23a1	2.04455	0.0425126	0.716257
Rasgrp2	2.04391	0.00984048	0.369787
N4bp3	2.04219	0.00548917	0.270754
Aspn	2.03879	0.0162306	0.459357
Flna	2.03478	0.000143321	0.028729
Angptl1	2.03233	0.0152357	0.452444
Arap3	2.02709	0.002339	0.167134
Mmp11	2.02436	0.0497416	0.763232
Postn	2.02411	0.0306077	0.636865
Cdh5	2.02379	0.00193155	0.151834
Il17rd	2.01777	0.0105858	0.377272
Apba1	2.01769	0.0433961	0.721354
Smo	2.01751	0.0134129	0.421744
Ablim1	2.01668	0.0103005	0.376546
Alas2	2.01436	0.0072952	0.309486
Chst7	2.011	0.0398521	0.704741
Trim47	2.00939	0.0148155	0.44491
Adprhl1	2.00809	0.0138411	0.427385
Cys1	2.00661	0.0336342	0.668396
Gpr4	2.00649	0.0121016	0.399082
Lmo2	2.00644	0.0155868	0.456535
Acadl	2.00484	0.0267845	0.596
C1qtnf6	2.00251	0.0299024	0.628735
Fmnl1	1.99991	0.00573633	0.276516
Eci1	1.99704	0.0335619	0.668396
Podxl	1.99638	0.00156935	0.13777
Rarg	1.99629	0.000889999	0.100329
Myadm	1.9913	0.00342531	0.212901
Sparcl1	1.99128	0.00171321	0.144595
Ccdc85a	1.98851	0.0210528	0.520992
Fbn1	1.98755	0.00288404	0.189219
Fam217b	1.98342	0.0438165	0.722168
Loxl3	1.98331	0.0303443	0.634696
Mbp	1.98303	0.0485451	0.754818
Il16	1.98251	0.028093	0.608953
Inf2	1.98119	0.00115422	0.116196
Tspan13	1.97954	0.0005092	0.069199
Prickle1	1.97283	0.00701115	0.307822
Dpysl3	1.97031	0.00598365	0.283887
Ncald	1.96871	0.0391586	0.701357
Tie1	1.96827	0.00176517	0.145251
Cd9	1.96622	0.00295694	0.191403
Gpihbp1	1.96249	0.00269349	0.181992
Crip1	1.96052	0.0188073	0.4946
Slc43a2	1.95881	0.00467829	0.249847
Tnxb	1.95733	0.0017372	0.145093
Ephx2	1.9551	0.0304152	0.635342
Sco2	1.95201	0.0447942	0.729506
1110020A21Rik	1.95094	0.0417894	0.71443
Gimap4	1.94291	0.026709	0.594868
Magi3	1.94097	0.0462998	0.739996
Pkd2	1.93881	0.00390497	0.227986
Tshz3	1.93844	0.0324748	0.6572
Fam43a	1.937	0.00203522	0.157412
43712	1.93552	0.0106838	0.377272
Inpp5d	1.93176	0.0452281	0.734087
Col6a1	1.9299	0.000591874	0.074539
Aif1l	1.92911	0.033745	0.668396
Dbn1	1.92877	0.0135749	0.423568
Cd93	1.92738	0.00229208	0.165679
Nckap5l	1.92632	0.0227719	0.546661
Eya2	1.91346	0.0419705	0.714645
Myl9	1.9131	0.000585468	0.074355
Sdc3	1.9111	0.00138871	0.128477
Cdh23	1.91074	0.0225501	0.543864
Pcdh1	1.90751	0.00446575	0.245536
Adcy4	1.90565	0.0252045	0.575207
Mcf2l	1.90387	0.00319621	0.201261
Lims2	1.90271	0.0027811	0.185104
Ptgfrn	1.90147	0.00157758	0.137845
Als2cl	1.89939	0.0196259	0.50515
Abr	1.89924	0.00199608	0.155888
Clstn1	1.89765	0.0010439	0.10996
Lyn	1.89673	0.010472	0.377272
Limk1	1.89427	0.0235907	0.556324
Ccnd1	1.89339	0.032117	0.653037
She	1.89232	0.00533476	0.267338
Scarf1	1.89082	0.0350782	0.675736
Gja4	1.88951	0.0291604	0.622013
Fblim1	1.88499	0.0394814	0.704085
Adck3	1.88454	0.0488376	0.755946
Col15a1	1.8822	0.00175289	0.145251
Nudt7	1.87906	0.018081	0.484133
Tgfb1	1.87763	0.006466	0.293934
Rcn3	1.87158	0.00136319	0.127094
Arhgef2	1.87064	0.00592182	0.282066
St5	1.8697	0.0120818	0.399082
Dact3	1.8641	0.0450913	0.732663
Arid5a	1.86371	0.0233072	0.552925
Dcakd	1.86354	0.0220157	0.533298
Klf3	1.86334	0.0112797	0.389682
Dok4	1.86299	0.0175993	0.480086
Dnm1	1.86201	0.0183464	0.48871
Hspa12b	1.86198	0.00242261	0.17089
1810011O10Rik	1.86191	0.0464593	0.741069
Leprel2	1.86151	0.0171352	0.473547
Marcks	1.8608	0.00105967	0.10996
Stxbp6	1.8583	0.0250671	0.574238
Fscn1	1.85825	0.0121617	0.399082
Igfbp6	1.85701	0.00958407	0.363048
Rbp1	1.85378	0.0373838	0.688537
Tm4sf1	1.85352	0.0251594	0.57475
Cyp2j6	1.8535	0.0498409	0.763614
Cygb	1.85227	0.00274029	0.183768
Gata2	1.85157	0.0119003	0.396469
Pgm5	1.85152	0.010495	0.377272
Ckb	1.85091	0.0134497	0.422347
Gabbr1	1.85008	0.041427	0.712858
Klf5	1.8492	0.0288465	0.619531
Nog	1.84786	0.018841	0.4946
Fstl1	1.84499	0.00464083	0.249733
Rps6ka1	1.84428	0.0102823	0.376455
Tbx2	1.84412	0.0456635	0.73666
Ceacam1	1.84225	0.01995	0.507806
Gpr153	1.84183	0.00879703	0.345758
Bmp1	1.84148	0.00729394	0.309486
Rcan2	1.84108	0.0443036	0.724458
Lbh	1.84061	0.0101683	0.375178
Col6a2	1.83887	0.000690648	0.083903
Sipa1	1.83332	0.00633733	0.292095
Ushbp1	1.83316	0.00900727	0.349453
Entpd2	1.83187	0.00323823	0.202426
Flnb	1.83126	0.00424238	0.23787
Cxcl12	1.83052	0.00445662	0.245536
Bcam	1.82961	0.00505506	0.259263
Acss1	1.82905	0.00258922	0.177722
Clip3	1.82794	0.0228735	0.548243
Itgb4	1.82776	0.045393	0.73577
Mfap5	1.8276	0.034305	0.675057
Fndc1	1.82549	0.00153908	0.136375
Itpkb	1.82454	0.00188293	0.150835
Leprel4	1.82353	0.0497011	0.763232
Boc	1.82024	0.0230942	0.55144
Rin3	1.81951	0.00674771	0.300573
Shank3	1.81745	0.00695063	0.306209
Msx1	1.81678	0.0360784	0.678859
Endod1	1.81256	0.0297349	0.626852
Cd38	1.81225	0.0211871	0.52324
St6galnac2	1.80606	0.0463974	0.740573
Thy1	1.80434	0.0105237	0.377272
Gfod1	1.80192	0.0486176	0.755299
Ecm2	1.79984	0.0135912	0.423568
Arhgap24	1.79871	0.0152282	0.452444
Plxdc2	1.79823	0.00618613	0.288934
Arhgap27	1.79767	0.0277061	0.604758
Gng11	1.79717	0.0353381	0.675736
Zdhhc24	1.79688	0.0375724	0.689973
Ptprk	1.7968	0.0483155	0.754215
Fam102a	1.79032	0.0392908	0.702648
Abca9	1.78993	0.0460362	0.738237
Crispld2	1.7889	0.000874109	0.100329
Ramp2	1.78778	0.00779801	0.321187
Hba-a1	1.78631	0.0416817	0.713603
Pld1	1.78157	0.0371989	0.686183
Cnn2	1.77905	0.0238219	0.558491
Nbl1	1.7789	0.00421232	0.237308
Crip2	1.7769	0.00558299	0.271299
Flt1	1.77494	0.00187819	0.150835
Dhrs4	1.77489	0.0497793	0.763232
Cd34	1.77476	0.00703029	0.307822
Hbb-bt	1.77474	0.0482785	0.754215
Hbb-b2	1.77473	0.0480185	0.753362
Aqp1	1.7742	0.014205	0.433771
Magi1	1.77398	0.0407545	0.708232
Loxl2	1.77381	0.00433453	0.242183
Pi16	1.7729	0.0215223	0.526651
Anxa3	1.77222	0.0156701	0.456535
Mylk	1.77127	0.0024917	0.173726
Lrrn4cl	1.76987	0.0130856	0.417106
Notch3	1.76696	0.0214097	0.525498
Cmtm3	1.76535	0.0291096	0.62185
Dock6	1.7649	0.00528637	0.265466
Pear1	1.76059	0.00628885	0.291912
Scara3	1.75579	0.0236354	0.556534
Cyp2d22	1.75526	0.0143942	0.43717
Cobll1	1.75505	0.048026	0.753362
Plekhg2	1.75502	0.0325762	0.657373
Elmo1	1.75465	0.0362718	0.679071
Mical1	1.75182	0.035465	0.675736
Angpt1	1.75036	0.0350607	0.675736
Nos3	1.74966	0.00527024	0.265466
Fam212b	1.74865	0.0325165	0.65727
Hdac7	1.74469	0.00720943	0.308643
Stk10	1.74465	0.0214452	0.52562
Clip2	1.74232	0.0477706	0.752363
Art5	1.74226	0.0363892	0.679071
Itpripl1	1.74143	0.0469498	0.745925
Clec14a	1.74037	0.0319877	0.651466
Pls3	1.73997	0.0117319	0.393907
Sipa1l2	1.73759	0.0081945	0.330722
Igsf8	1.73499	0.0185891	0.492216
Rgs5	1.734	0.011769	0.394278
Ets1	1.73055	0.0178454	0.481764
Dcn	1.72949	0.0165291	0.464476
Myo1d	1.72919	0.0121483	0.399082
Emilin2	1.72369	0.0350204	0.675736
Vash1	1.72325	0.0126399	0.408656
D8Ertd82e	1.72277	0.035197	0.675736
Srgn	1.72065	0.0451099	0.732663
Clec3b	1.71673	0.0113382	0.389682
Daam2	1.71646	0.037984	0.692121
Coro1c	1.71644	0.00388801	0.227548
Nes	1.71357	0.0165109	0.464476
Id3	1.71219	0.0396651	0.704452
Itga5	1.70959	0.0465458	0.741465
Pmp22	1.70453	0.0378908	0.692046
Lrrc32	1.70436	0.0242793	0.563888
Tek	1.7027	0.0124014	0.401647
Gadd45b	1.70267	0.00834817	0.334678
Slc12a4	1.7012	0.0174646	0.480086
Cpm	1.70054	0.0396021	0.704452
Nrp1	1.69755	0.0386763	0.696551
Igf2	1.69598	0.00358243	0.21853
Cpxm2	1.69591	0.0341163	0.672099
Ift43	1.69369	0.0240793	0.561325
Nrarp	1.69212	0.0411212	0.710072
Padi2	1.69165	0.04043	0.705224
Palm	1.69159	0.0423636	0.716257
Galnt16	1.69092	0.0417831	0.71443
Chrna1	1.68951	0.0100842	0.373751
Myl12b	1.68082	0.0177182	0.480485
Jag1	1.67718	0.0232424	0.552925
Col1a1	1.67549	0.0071037	0.308643
Hk1	1.67231	0.0155997	0.456535
Plekhg3	1.67094	0.0278447	0.606133
Col1a2	1.67086	0.00479079	0.25227
Ecscr	1.66836	0.0448937	0.730632
Eng	1.6662	0.0236459	0.556534
Notch1	1.66454	0.0093892	0.359917
Ufsp1	1.66356	0.00435497	0.242439
Cd300lg	1.66297	0.0180408	0.483969
Ret	1.66234	0.0258248	0.584374
Wdfy1	1.66127	0.00518331	0.26226
Sh3bp4	1.66053	0.0427642	0.716257
Sox17	1.65831	0.0317096	0.64694
Pdgfra	1.65307	0.0140398	0.431421
Mmp2	1.65146	0.00658616	0.295566
Ogn	1.65123	0.0197397	0.50661
Tnfsf12	1.65059	0.0109871	0.383019
Fmo2	1.64937	0.0162324	0.459357
Itga6	1.6481	0.015829	0.456535
Mfsd4	1.64808	0.0276038	0.604758
Egfl7	1.64796	0.0176235	0.480086
Smad7	1.64496	0.0203255	0.509812
Jam2	1.64291	0.0147249	0.442742
Myo1b	1.64224	0.0114171	0.390209
Lima1	1.63808	0.0245952	0.568313
Lhfp	1.63624	0.0217236	0.528886
Lum	1.63577	0.0260823	0.585752
Scara5	1.63307	0.0226782	0.545502
Emp2	1.63259	0.0478874	0.752865
Lmod1	1.62704	0.0386387	0.696551
Pcolce	1.62553	0.0185125	0.491502
Col5a1	1.62546	0.0117415	0.393907
Trappc12	1.6251	0.0049203	0.255071
Nrp2	1.62122	0.0458687	0.737078
Ntn1	1.61816	0.0206344	0.515822
Sptan1	1.61492	0.00705358	0.307822
Pla1a	1.61361	0.031553	0.646045
Adamts1	1.61306	0.0394866	0.704085
Myoc	1.61227	0.0441221	0.723952
2810025M15Rik	1.61128	0.049378	0.760311
Elk3	1.60924	0.0277313	0.604758
Igfbp7	1.6084	0.0370049	0.684705
Pcsk6	1.60826	0.0278416	0.606133
Emcn	1.60816	0.0398753	0.704741
Selm	1.60648	0.0457278	0.736729
Soga1	1.60502	0.0261048	0.585752
Lama4	1.60409	0.0428354	0.716257
Thbd	1.60267	0.0228834	0.548243
Clic1	1.6005	0.044385	0.724897
Atcayos	1.59996	0.0129652	0.415294
Firre	1.59575	0.0198187	0.50661
Pea15a	1.59547	0.0144449	0.438155
Tshz2	1.59113	0.0132378	0.419527
Etv5	1.58883	0.0295897	0.626065
Kank3	1.58842	0.0157575	0.456535
Col3a1	1.58388	0.0275436	0.604758
Tmod3	1.58047	0.031612	0.646045
Fam101b	1.57599	0.0427026	0.716257
Gm14434	1.57172	0.0425222	0.716257
Efnb1	1.56924	0.037733	0.689973
9430020K01Rik	1.56431	0.0157992	0.456535
Adamtsl4	1.56139	0.0344067	0.675057
Rapgef3	1.55907	0.0444208	0.724897
Col6a3	1.55699	0.0139629	0.430177
Fam193b	1.55355	0.0358231	0.676365
43716	1.54965	0.0490914	0.757437
Zfp36l1	1.54894	0.0300405	0.630537
Rhog	1.54517	0.0367383	0.681732
Ablim3	1.54297	0.0293445	0.623545
Acvrl1	1.54218	0.0229415	0.54909
Axl	1.54119	0.0260565	0.585752
Chd3	1.53916	0.0492664	0.759163
Gpr116	1.524	0.0260605	0.585752
Mmp14	1.52143	0.0382242	0.692789
Lasp1	1.51348	0.0455632	0.73666
Robo4	1.51103	0.0434675	0.721354
Pak1	1.50523	0.03542	0.675736
C1qtnf9	1.50193	0.0382295	0.692789
Pomk	-1.50609	0.0308114	0.638361
Sh2d7	-1.51011	0.0472517	0.749286
Bscl2	-1.51319	0.0137469	0.425022
Cdc14a	-1.51341	0.0436339	0.721354
Kcnc4	-1.51923	0.0331363	0.664217
Chd6	-1.52925	0.0462045	0.739255
Ccdc146	-1.53008	0.0366901	0.681732
Azin1	-1.53171	0.0255772	0.580957
Adrb2	-1.53829	0.021363	0.524889
Frat2	-1.53863	0.0387351	0.696885
Tada2a	-1.53914	0.0343973	0.675057
Spryd7	-1.54828	0.0240093	0.561244
Slc4a4	-1.5487	0.0311201	0.643096
Osbpl10	-1.54939	0.0346489	0.675736
Cdkn2aipnl	-1.54945	0.0425486	0.716257
Unc5a	-1.56704	0.0295933	0.626065
Ift122	-1.56752	0.0148737	0.445363
B3galnt2	-1.56829	0.0235023	0.554784
Mlf1	-1.56863	0.0425875	0.716257
Wls	-1.56873	0.0203202	0.509812
Smad3	-1.57138	0.0312209	0.644624
Sap30	-1.57303	0.0133485	0.421372
Lrg1	-1.57528	0.0438292	0.722168
Ctxn3	-1.57659	0.0297607	0.626852
Ntmt1	-1.57968	0.0207414	0.516474
Ccnyl1	-1.59487	0.0102629	0.376455
Phf7	-1.59674	0.0253675	0.577285
Ccdc134	-1.59729	0.0290286	0.621221
Lingo3	-1.59745	0.0130754	0.417106
Abcd2	-1.59771	0.0197842	0.50661
Irf2bp2	-1.60173	0.0374901	0.68952
Tsc22d3	-1.60318	0.0403823	0.705224
Ddit4l	-1.60749	0.041548	0.712858
Prickle3	-1.60983	0.0490866	0.757437
Trp63	-1.61202	0.0253382	0.577163
Rnf144b	-1.61376	0.0360745	0.678859
Lsp1	-1.61766	0.0472811	0.749286
Nr4a1	-1.62362	0.0402258	0.704741
Itpr1	-1.62871	0.0081533	0.330168
Irs1	-1.62882	0.0297607	0.626852
Akr1b3	-1.63062	0.0257897	0.584374
2310014L17Rik	-1.64428	0.0487731	0.755584
B4galt1	-1.65821	0.0119306	0.396927
Dupd1	-1.66119	0.0115904	0.39099
Zranb3	-1.66166	0.0200653	0.508328
Rhbdl3	-1.66318	0.0113094	0.389682
Ccdc57	-1.66399	0.0351437	0.675736
Slc15a4	-1.66428	0.0276029	0.604758
Rgcc	-1.67141	0.0279687	0.607562
Lpin1	-1.68182	0.0402637	0.704741
Fam57b	-1.68201	0.0116221	0.39099
Cmbl	-1.68379	0.0179681	0.483239
Mpg	-1.69317	0.0206509	0.515822
Jak2	-1.69326	0.00487398	0.253763
Sec61b	-1.69621	0.00236515	0.167593
Asb4	-1.69947	0.0130545	0.417106
Enho	-1.6999	0.0359542	0.677776
Hoxa11os	-1.70556	0.0300785	0.630782
Nabp1	-1.70573	0.0234079	0.553672
P2ry6	-1.70693	0.0313538	0.645242
Gprc5c	-1.71116	0.021017	0.520641
Cited4	-1.71259	0.00448117	0.245536
Gm4980	-1.71347	0.014063	0.431469
Nek3	-1.7154	0.0428355	0.716257
Lgals3bp	-1.72124	0.0329475	0.662088
Aurka	-1.72384	0.0127184	0.409341
Prelp	-1.72566	0.046903	0.745925
Map7	-1.73356	0.0380366	0.692121
Pfkfb4	-1.7351	0.0201019	0.508328
Lgals3	-1.7355	0.0367876	0.681732
Gbp7	-1.74138	0.0496199	0.762656
Tbc1d4	-1.74222	0.00586155	0.280864
Exoc7	-1.74805	0.0165083	0.464476
4931406C07Rik	-1.74821	0.00674045	0.300573
Cpne2	-1.75095	0.00395344	0.2284
Ccnk	-1.75572	0.0462226	0.739255
Cebpb	-1.76561	0.0407348	0.708232
Dock8	-1.76904	0.0234237	0.553672
Pkp2	-1.7699	0.010931	0.382173
Fut10	-1.77219	0.00453051	0.246554
Hgsnat	-1.77452	0.00122965	0.121221
Lrp11	-1.77664	0.0416393	0.713385
Phlda3	-1.78115	0.0336551	0.668396
Slc38a4	-1.78293	0.0194385	0.503309
Tmem100	-1.78297	0.0478242	0.752363
Gpr157	-1.78481	0.0195706	0.50515
Nudt18	-1.78503	0.0099771	0.3715
Cbr2	-1.78605	0.0122923	0.400212
Col11a2	-1.7885	0.00984324	0.369787
Glt28d2	-1.79442	0.0250904	0.574238
Car14	-1.79557	0.0415387	0.712858
Gfer	-1.80457	0.00376678	0.222619
Smpdl3b	-1.80788	0.0385352	0.695368
Kansl1l	-1.80905	0.00752879	0.315378
1110046J04Rik	-1.81091	0.0402686	0.704741
Hsd17b7	-1.81725	0.0254312	0.578188
Syp	-1.82929	0.0225649	0.543864
Cdkn2c	-1.83864	0.00321201	0.201728
Lrrc30	-1.83873	0.010714	0.377272
2310003H01Rik	-1.83965	0.00838321	0.334904
Cdkl2	-1.8472	0.0144933	0.439071
Whrn	-1.84803	0.0110464	0.38422
Arrdc2	-1.84808	0.0269839	0.598221
Usp18	-1.85364	0.0437597	0.722168
Otub2	-1.85386	0.00236891	0.167593
Cyp20a1	-1.86073	0.0221705	0.535432
Csad	-1.87674	0.048475	0.754215
2310065F04Rik	-1.88174	0.00740366	0.312983
Hr	-1.89209	0.0104252	0.377272
Pthlh	-1.89574	0.0290003	0.621168
Igf2bp3	-1.89908	0.0294847	0.625334
Lox	-1.91409	0.0313565	0.645242
Ctss	-1.9209	0.0268498	0.596899
Gm4070	-1.92407	0.0314167	0.64531
Shc2	-1.92949	0.0182964	0.487918
Hist1h4i	-1.93306	0.00142173	0.129887
Ces1d	-1.94282	0.0189313	0.4946
Odc1	-1.94712	0.017738	0.480485
Gdap1	-1.94958	0.0122408	0.400056
Npl	-1.9552	0.0116122	0.39099
Slc30a2	-1.95611	0.00677716	0.301327
Fosl2	-1.9575	0.00102811	0.109912
Fgl2	-1.96437	0.0190075	0.49525
Tekt1	-1.96454	0.00940397	0.359917
Hmga2	-1.96549	0.00447107	0.245536
Hoxa11	-1.9659	0.0014647	0.13245
Cd27	-1.97196	0.0124064	0.401647
Tbkbp1	-1.97235	0.000174457	0.03253
Mum1l1	-1.97728	0.0383523	0.693574
Ell2	-1.98023	0.0180941	0.484133
Mmd	-1.98257	0.00234157	0.167134
Golm1	-1.98869	0.0040687	0.232467
Slc25a10	-1.98966	0.020176	0.508713
Gm12185	-1.99177	0.0356004	0.675736
Tob2	-1.99357	0.00188002	0.150835
Spred3	-2.00113	0.0209284	0.520053
Lrtm2	-2.00189	0.0299618	0.629433
Traf3ip2	-2.00402	0.00294073	0.191179
Hcn2	-2.00624	0.0198844	0.50775
Adap1	-2.00853	0.0282707	0.610434
Igf1	-2.01785	0.00476468	0.252234
Mir8114	-2.0191	0.0327575	0.660323
Prkcd	-2.02793	0.00462281	0.249368
Igfals	-2.0362	0.0190655	0.49525
C2cd4c	-2.04059	0.0279777	0.607562
Gdf11	-2.04081	0.00192805	0.151834
Nnt	-2.0465	0.0121826	0.399082
Vasn	-2.05142	0.00142684	0.129887
Dapk1	-2.05245	0.0189317	0.4946
G6pdx	-2.05635	0.0215474	0.526729
Dlg4	-2.05935	0.00805654	0.327905
Acer2	-2.07055	0.0177085	0.480485
Acsl3	-2.07169	0.0209602	0.520305
Slc39a14	-2.07758	0.0100249	0.372705
Ackr1	-2.07764	0.0146544	0.441321
B230312C02Rik	-2.07918	0.0232345	0.552925
Myo5a	-2.0842	0.00212193	0.159006
2210416O15Rik	-2.0871	0.0425794	0.716257
Lancl1	-2.09599	1.92e-05	0.006895
Sbk2	-2.09617	0.000171717	0.032269
Acaca	-2.09759	0.00152878	0.136197
Foxo1	-2.09893	0.0401039	0.704741
Gpt2	-2.11392	0.00791915	0.32451
Fam83g	-2.11446	0.00433943	0.242183
Gadl1	-2.1192	0.00148476	0.133475
Rmi2	-2.12195	0.00163809	0.141427
Arhgap26	-2.12972	0.0330086	0.662761
Fam65b	-2.14674	0.0214583	0.52562
Plekho1	-2.15585	0.00271346	0.182828
Sgk1	-2.15717	0.00125164	0.12189
Dram1	-2.17251	0.0276345	0.604758
Rai14	-2.17803	0.00286883	0.18906
Il1r1	-2.19505	0.0121944	0.399082
Apoe	-2.19573	0.00850308	0.337082
Csf2rb2	-2.22621	0.00192181	0.151834
Socs2	-2.24377	9.29e-05	0.021075
Ccdc80	-2.2522	0.017608	0.480086
Gm7694	-2.25856	0.0203	0.509812
Lipe	-2.25913	0.00116826	0.116439
Junb	-2.26569	0.00856879	0.338828
1700001O22Rik	-2.28645	0.00950213	0.360971
Glul	-2.28713	0.00684636	0.303842
Fads3	-2.29254	0.0160609	0.459357
Car3	-2.34024	0.00462369	0.249368
Mib1	-2.34155	0.0195843	0.50515
Sfxn1	-2.35635	0.0123892	0.401647
Gck	-2.35891	2.79e-05	0.00907
Mettl21c	-2.36327	0.000153432	0.029763
Car9	-2.37042	0.020109	0.508328
Ccl25	-2.37376	0.00373434	0.222341
Nfil3	-2.37987	0.00648973	0.293934
Trim63	-2.37995	0.00890935	0.347612
0610010B08Rik	-2.38601	0.0159099	0.457641
Cd274	-2.40584	0.0184756	0.491063
Card11	-2.41619	0.0113402	0.389682
Fkbp5	-2.4295	0.0168912	0.470074
Syt12	-2.43007	0.0090982	0.351846
Lrtm1	-2.43221	0.00117764	0.116572
Tph1	-2.43636	0.0143787	0.43717
Oasl2	-2.43927	0.0306001	0.636865
Slc25a1	-2.44255	0.000918159	0.102247
Smox	-2.44796	0.002939	0.191179
Hoxa13	-2.45037	0.000269996	0.043587
Cyp2e1	-2.45824	0.00590407	0.281779
Tap1	-2.4717	0.00535845	0.267967
A530016L24Rik	-2.48092	0.0445484	0.726487
Tkt	-2.48246	6.79e-05	0.017959
Pparg	-2.49302	0.00579732	0.278341
Gbp3	-2.52821	0.0114498	0.390209
Ccl6	-2.5345	0.0178346	0.481764
Gbp10	-2.54071	0.0103979	0.377272
Zfp36	-2.55603	1.26e-05	0.00505
Ptplb	-2.56153	0.00446601	0.245536
Polk	-2.57473	6.42e-05	0.017346
Srrm4os	-2.60254	0.00606897	0.285475
Car5b	-2.60346	0.00546435	0.270754
Thrsp	-2.61764	5.59e-05	0.015446
Mpeg1	-2.65491	0.00557863	0.271299
Zfp605	-2.66071	0.0161156	0.459357
4921507P07Rik	-2.66549	0.00941166	0.359917
Chst1	-2.66842	0.00895185	0.347864
Cacna2d4	-2.67229	0.00625412	0.29098
Neto2	-2.7123	8.44e-05	0.019641
Fah	-2.75911	0.00984956	0.369787
Cfb	-2.7711	0.00261088	0.178177
Cebpd	-2.77344	0.000189915	0.034703
Gm20337	-2.77935	0.00258089	0.177722
Adora1	-2.81149	0.00141015	0.129887
Grem2	-2.83841	0.00107553	0.110559
Inhbb	-2.84148	0.00706402	0.307822
Ntrk2	-2.89417	0.00223987	0.164764
Iigp1	-2.94214	0.00105431	0.10996
Dnase1	-2.94558	0.00315127	0.199475
Cd28	-2.99331	0.000998248	0.107196
H2-Q7	-3.00327	0.00946864	0.360949
Aacs	-3.06333	7.1e-05	0.018162
Tgtp2	-3.06342	0.00124749	0.12189
Slc25a25	-3.09356	3.32e-06	0.001855
Gadd45g	-3.11175	1.15e-06	0.000794
Csf2rb	-3.14882	4.53e-05	0.012966
Sik1	-3.19042	7.46e-05	0.018505
Gnai1	-3.26518	0.00376147	0.222619
Vldlr	-3.27148	1.3e-06	0.000871
Slc1a5	-3.35318	6.64e-05	0.017734
Sncg	-3.36431	0.000580561	0.074355
Syt9	-3.36906	0.000382061	0.055697
Gbp4	-3.40023	0.0030544	0.195453
Npr3	-3.45105	0.00210548	0.159006
Nnmt	-3.55812	0.00064038	0.078993
Pygl	-3.63557	0.000989477	0.107196
Mafb	-3.73012	8.83e-09	2.12e-05
Aoc3	-3.73988	0.000224918	0.037833
Smoc1	-3.74736	0.000879397	0.100329
Ppp1r3c	-3.76539	0.00014479	0.028783
Pde3b	-3.88108	0.000282808	0.045351
Angptl4	-3.90008	5.84e-07	0.00046
Mest	-3.97125	0.0114853	0.390209
Pnpla3	-4.22403	1.34e-05	0.005218
Tgtp1	-4.26839	0.000686033	0.083766
Phgdh	-4.34585	0.000567138	0.07374
Kcnf1	-4.3741	0.000223912	0.037833
Trf	-4.40953	8.27e-05	0.019641
Nr4a3	-4.4629	0.00470915	0.2506
Col9a1	-4.47354	0.000988742	0.107196
Serpina3n	-4.68927	4.33e-05	0.012562
Odf3l2	-4.76685	5.29e-05	0.014784
Slc22a3	-4.78519	4.04e-05	0.012141
Fscn2	-4.95231	0.000332001	0.050544
C4b	-4.97313	1.95e-06	0.001203
Selp	-5.00401	0.000722974	0.087378
Mt1	-5.10993	0.00552581	0.271261
Slc1a3	-5.49725	4.14e-05	0.012246
Tusc5	-5.59872	7.32e-06	0.00326
Glb1l2	-5.64362	4.76e-06	0.002291
Serpina3c	-5.73146	0.00014873	0.029216
Fasn	-5.7353	1.04e-07	0.00012
Cebpa	-5.74168	6.86e-08	8.55e-05
Hmga2-ps1	-5.88691	5.53e-07	0.000458
Slc36a2	-6.16083	0.000242866	0.040289
Cd1d1	-6.26277	2.72e-05	0.008954
Cdsn	-6.27885	0.000623055	0.077252
Gm19299	-6.5917	6.54e-09	1.75e-05
Htra4	-7.24785	5.46e-21	4.38e-17
Hp	-7.36654	4.93e-05	0.013955
Ifi27l2a	-8.16046	1.31e-05	0.005167
Ddit4	-8.57167	2.16e-07	0.000208
Cish	-8.76838	5.66e-09	1.7e-05
Mrap	-9.08687	2.07e-08	3.83e-05
Prkar2b	-9.57782	9.75e-09	2.13e-05
Rbp4	-9.91039	1.93e-06	0.001203
Cdo1	-10.4767	7.04e-07	0.000514
Ccl8	-11.0824	3.55e-08	6.1e-05
Acp5	-11.3564	2.06e-08	3.83e-05
Plin1	-11.7971	4.57e-08	6.87e-05
Retn	-12.1135	5.85e-06	0.002705
Hist1h2bj	-12.2947	3.21e-07	0.000286
Slc7a10	-12.3305	0.000140172	0.028334
Alb	-12.3372	0.00211683	0.159006
Cidec	-12.4495	1.46e-07	0.000154
Klhdc7a	-12.6072	5.29e-08	7.07e-05
Tmem45b	-12.6614	3.87e-08	6.2e-05
Adipoq	-13.1304	9.42e-07	0.000666
Mt2	-13.3001	1.52e-05	0.005635
Scd1	-15.1615	7.11e-08	8.55e-05
Apoc1	-15.2198	1.19e-05	0.004847
Lep	-16.5575	2.09e-07	0.000208
Cfd	-16.8676	3.96e-06	0.00207
Pck1	-17.4654	4.26e-06	0.002174
Nnat	-29.0039	2.85e-11	9.78e-08
Hist1h2bk	-53.6144	1.76e-13	7.06e-10
Hist1h2bl	-200.085	9e-21	5.41e-17
Hist1h2ba	-342.489	8.26e-15	3.97e-11
